# Supplementary material for: Stroke Risk in Patients with Gout: A Nationwide Retrospective Cohort Study in Taiwan
Source: J Clin Med. 2022 Jun 29;11(13):3779. doi: 10.3390/jcm11133779 (PMC9267343; doi:10.3390/jcm11133779)
Supplement: Supplementary file 1 [file jcm-11-03779-s001.zip]

Archive with 1 entries (1 files):
- jcm-1765045-supplementary.pdf
